# Supplementary material for: LigaSure versus Conventional Parotidectomy: A Systematic Review and Meta-Analysis
Source: Healthcare (Basel). 2022 Apr 11;10(4):706. doi: 10.3390/healthcare10040706 (PMC9027715; doi:10.3390/healthcare10040706)
Supplement: Supplementary file 1 [file healthcare-10-00706-s001.zip]

Archive with 1 entries (1 files):
- healthcare-1642408-supplementary.pdf
